# Supplementary material for: Unusual Sequence of Events in a Case of Takotsubo Syndrome
Source: Case Rep Cardiol. 2018 Dec 13;2018:5498052. doi: 10.1155/2018/5498052 (PMC6311793; doi:10.1155/2018/5498052)
Supplement: Supplementary Materials — Video 1A: parasternal long-axis view revealing the global hypokinesis and severely decreased left ventricular systolic function. Video 1B: parasternal short-axis view revealing global hyperkinesis and severely decreased left ventricular systolic function. Video 2A: parasternal long-axis 2D echocardiogram performed 2 hours later revealing apical hyperkinesis with improved contractility at the base. Video 2B: apical 4 chamber 2D echocardiogram performed 2 hours later revealing apical hyperkinesis with improved contractility at the base. Video 3A: parasternal long-axis 2D echocardiogram revealing normal LV systolic function and complete resolution of apical and basal motion abnormalities. Video 3B: apical 4 chamber 2D echocardiogram revealing normal LV systolic function and complete resolution of apical and basal motion abnormalities. [file 5498052.f1.zip]

Archive with 7 entries (7 files):
- Figure 1A_CRIC_2589927.mov
- Figure 1B_CRIC_2589928.mov
- Figure 2A_CRIC_2589929.mov
- Figure 2B_CRIC_2589930.mov
- Figure 3A_CRIC_2589931.mov
- Figure 3B_CRIC_2589932.mov
- Supplementary Video Images attached.docx
